# Supplementary material for: A Two-Stage EEG Microstate Fusion Framework for Dementia Screening and Alzheimer’s Disease/Frontotemporal Dementia Differentiation
Source: Biosensors (Basel). 2026 May 1;16(5):258. doi: 10.3390/bios16050258 (PMC13204956; doi:10.3390/bios16050258)
Supplement: Supplementary file 1 [file biosensors-16-00258-s001.zip]

Archive with 1 entries (1 files):
- biosensors-4266082-supplementary.pdf
